# Supplementary material for: Pivotal Clinical Study to Evaluate the Efficacy and Safety of Assistive Artificial Intelligence-Based Software for Cervical Cancer Diagnosis
Source: J Clin Med. 2023 Jun 13;12(12):4024. doi: 10.3390/jcm12124024 (PMC10298986; doi:10.3390/jcm12124024)
Supplement: Supplementary file 1 [file jcm-12-04024-s001.zip]

Archive with 1 entries (1 files):
- jcm-2363257-supplementary.pdf
